# Supplementary material for: Identification of Plasma Glycosphingolipids as Potential Biomarkers for Prostate Cancer (PCa) Status
Source: Biomolecules. 2020 Sep 30;10(10):1393. doi: 10.3390/biom10101393 (PMC7600119; doi:10.3390/biom10101393)
Supplement: Supplementary file 1 [file biomolecules-10-01393-s001.zip]

Archive with 8 entries (8 files):
- Figure S1.tif
- Figure S2 legend.pdf
- Figure S2.tif
- Figure S3 legend.pdf
- Figure S3.tif
- Figure S4.tif
- Figure S5.tiff
- Table S1.tif
